# Supplementary material for: One Health and Cattle Genetic Resources: Mining More than 500 Cattle Genomes to Identify Variants in Candidate Genes Potentially Affecting Coronavirus Infections
Source: Animals (Basel). 2022 Mar 26;12(7):838. doi: 10.3390/ani12070838 (PMC8997118; doi:10.3390/ani12070838)
Supplement: Supplementary file 1 [file animals-12-00838-s001.zip]

Archive with 1 entries (1 files):
- animals-1567687-supplementary.pdf
